# Supplementary material for: Patient-Reported Outcomes and Therapeutic Affordances of Social Media: Findings From a Global Online Survey of People With Chronic Pain
Source: J Med Internet Res. 2015 Jan 22;17(1):e20. doi: 10.2196/jmir.3915 (PMC4319091; doi:10.2196/jmir.3915)
Supplement: Supplementary file 5 [file jmir_v17i1e20_app5.zip]

Archive with 17 entries (14 files):
- Appendix 5/
- Appendix 5/.DS_Store
- __MACOSX/
- __MACOSX/Appendix 5/
- __MACOSX/Appendix 5/._.DS_Store
- Appendix 5/BLOGSAppendix 5- Outcomes vs Affordances.txt
- __MACOSX/Appendix 5/._BLOGSAppendix 5- Outcomes vs Affordances.txt
- Appendix 5/DFAppendix 5- Outcomes vs Affordances.txt
- __MACOSX/Appendix 5/._DFAppendix 5- Outcomes vs Affordances.txt
- Appendix 5/MICROBLOGSAppendix 5- Outcomes vs Affordances.txt
- __MACOSX/Appendix 5/._MICROBLOGSAppendix 5- Outcomes vs Affordances.txt
- Appendix 5/SNSAppendix 5- Outcomes vs Affordances.txt
- __MACOSX/Appendix 5/._SNSAppendix 5- Outcomes vs Affordances.txt
- Appendix 5/VSSAppendix 5- Outcomes vs Affordances.txt
- __MACOSX/Appendix 5/._VSSAppendix 5- Outcomes vs Affordances.txt
- Appendix 5/WIKISAppendix 5- Outcomes vs Affordances.txt
- __MACOSX/Appendix 5/._WIKISAppendix 5- Outcomes vs Affordances.txt
