# Supplementary material for: Patient-Reported Outcomes and Therapeutic Affordances of Social Media: Findings From a Global Online Survey of People With Chronic Pain
Source: J Med Internet Res. 2015 Jan 22;17(1):e20. doi: 10.2196/jmir.3915 (PMC4319091; doi:10.2196/jmir.3915)
Supplement: Supplementary file 5 [file jmir_v17i1e20_app5.zip › Appendix 5/VSSAppendix 5- Outcomes vs Affordances.txt]

VSS		Take in new info	Take in new info	Concentrate	Concentrate	Sleep	Sleep	Enjoyment of Life	Enjoyment of Life	Participate in Social Activities	Participate in Social Activities	Relationships with others	Relationships with others	Family life	Family life	Day to day activities	Day to day activities	Household chores	Household chores	Ability to work (incl work at home)	Ability to work (incl work at home)	Emotional burden	Emotional burden	Anxiety	Anxiety	Depression	Depression	Sit	Sit	Stand	Stand	Walk	Walk
I	Control amount and sorts of things people know about me	0.47	0.4	1	0.13	1	0.17									1	0.17	1	0.2	1	0.2												
	Prefer to know about the people I interact with	0.28	0.18	0.21	0.41	0.15	0.68									0.68	0.06	0.4	0.41	0.46	0.33												
	Prefer to remain anonymous 	0.53	0.07	0.67	0.04	1	0.02									1	0.02	1	0.05	1	0.05												
F	Interact at a time that suits																																
	Interact online when others online also																																
	Ability to interact wherever it pleases																																
S	Filter to useful information																																
	Presence of health professionals																																
	Presence of a facilitator																																
N	Effective platform to record stories of chronic pain																																
	Sharing my experiences																																
	Learn about others� experiences																																
A	Use changes depending on disease stage																																
	Increased usage when flared																																
	Increased usage when stable																																
